# Supplementary material for: Membrane Insertion of the M13 Minor Coat Protein G3p Is Dependent on YidC and the SecAYEG Translocase
Source: Viruses. 2021 Jul 20;13(7):1414. doi: 10.3390/v13071414 (PMC8310372; doi:10.3390/v13071414)
Supplement: Supplementary file 1 [file viruses-13-01414-s001.zip]

Archive with 1 entries (1 files):
- viruses-1287880-supplementary.pptx
